# Supplementary material for: Antitumor Potential of Withanolide Glycosides from Ashwagandha (Withania somnifera) on Apoptosis of Human Hepatocellular Carcinoma Cells and Tube Formation in Human Umbilical Vein Endothelial Cells
Source: Antioxidants (Basel). 2022 Sep 6;11(9):1761. doi: 10.3390/antiox11091761 (PMC9495654; doi:10.3390/antiox11091761)
Supplement: Supplementary file 1 [file antioxidants-11-01761-s001.zip]

Archive with 1 entries (1 files):
- antioxidants-1851662-supplementary.pdf
